# Supplementary material for: QTL mapping for leaf rust resistance in bread wheat using PBW343/W8627 RIL population
Source: Front Plant Sci. 2026 Jul 1;17:1851529. doi: 10.3389/fpls.2026.1851529 (PMC13368715; doi:10.3389/fpls.2026.1851529)
Supplement: Supplementary file 2 [file Table1.xlsx]

## Sheet: List of polymorphic DArT SNPs
TaDArTAG007941	1A
TaDArTAG000745	1A
TaDArTAG000702	1A
TaDArTAG000206	1A
TaDArTAG000201	1A
TaDArTAG005689	1A
TaDArTAG000350	1A
TaDArTAG007894	1A
TaDArTAG000677	1A
TaDArTAG005668	1A
TaDArTAG007892	1A
TaDArTAG005739	1A
TaDArTAG000652	1A
TaDArTAG007377	1A
TaDArTAG007369	1A
TaDArTAG007925	1A
TaDArTAG000673	1A
TaDArTAG007930	1A
TaDArTAG005696	1A
TaDArTAG005699	1A
TaDArTAG007942	1A
TaDArTAG000754	1A
TaDArTAG007376	1A
TaDArTAG007982	1B
TaDArTAG007387	1B
TaDArTAG000148	1B
TaDArTAG000018	1B
TaDArTAG000147	1B
TaDArTAG000983	1B
TaDArTAG000213	1B
TaDArTAG005806	1B
TaDArTAG001049	1B
TaDArTAG000504	1B
TaDArTAG000996	1B
TaDArTAG005805	1B
TaDArTAG005790	1B
TaDArTAG000923	1B
TaDArTAG000928	1B
TaDArTAG005757	1B
TaDArTAG005801	1B
TaDArTAG008018	1B
TaDArTAG005800	1B
TaDArTAG008022	1B
TaDArTAG008047	1D
TaDArTAG005842	1D
TaDArTAG005880	1D
TaDArTAG001234	1D
TaDArTAG001108	1D
TaDArTAG007422	1D
TaDArTAG007416	1D
TaDArTAG000009	1D
TaDArTAG001220	1D
TaDArTAG001157	1D
TaDArTAG005845	1D
TaDArTAG001280	2A
TaDArTAG001271	2A
TaDArTAG007314	2A
TaDArTAG007434	2A
TaDArTAG008196	2A
TaDArTAG001309	2A
TaDArTAG007454	2A
TaDArTAG007451	2A
TaDArTAG001391	2A
TaDArTAG008172	2A
TaDArTAG007447	2A
TaDArTAG001324	2A
TaDArTAG007438	2A
TaDArTAG000199	2A
TaDArTAG007439	2A
TaDArTAG001333	2A
TaDArTAG005890	2A
TaDArTAG007427	2A
TaDArTAG007423	2A
TaDArTAG007457	2A
TaDArTAG001572	2A
TaDArTAG001246	2A
TaDArTAG001253	2A
TaDArTAG001263	2A
TaDArTAG007436	2A
TaDArTAG007435	2A
TaDArTAG001272	2A
TaDArTAG001276	2A
TaDArTAG001279	2A
TaDArTAG007433	2A
TaDArTAG001281	2A
TaDArTAG001289	2A
TaDArTAG007431	2A
TaDArTAG001315	2A
TaDArTAG001270	2A
TaDArTAG000510	2A
TaDArTAG000118	2A
TaDArTAG007430	2A
TaDArTAG001370	2A
TaDArTAG001367	2A
TaDArTAG005911	2A
TaDArTAG001562	2A
TaDArTAG005941	2A
TaDArTAG000514	2A
TaDArTAG001442	2A
TaDArTAG000227	2A
TaDArTAG000224	2A
TaDArTAG001322	2A
TaDArTAG001375	2A
TaDArTAG001373	2A
TaDArTAG007449	2A
TaDArTAG001386	2A
TaDArTAG005914	2A
TaDArTAG005917	2A
TaDArTAG007461	2B
TaDArTAG007484	2B
TaDArTAG000232	2B
TaDArTAG007338	2B
TaDArTAG000235	2B
TaDArTAG000234	2B
TaDArTAG000237	2B
TaDArTAG001968	2B
TaDArTAG006011	2B
TaDArTAG001738	2B
TaDArTAG000240	2B
TaDArTAG000521	2B
TaDArTAG007479	2B
TaDArTAG001876	2B
TaDArTAG001897	2B
TaDArTAG001951	2B
TaDArTAG001953	2B
TaDArTAG005993	2B
TaDArTAG007472	2B
TaDArTAG001669	2B
TaDArTAG001734	2B
TaDArTAG006002	2B
TaDArTAG007469	2B
TaDArTAG001729	2B
TaDArTAG006009	2B
TaDArTAG006007	2B
TaDArTAG006082	2B
TaDArTAG006062	2B
TaDArTAG005982	2B
TaDArTAG001790	2B
TaDArTAG001794	2B
TaDArTAG001770	2B
TaDArTAG001667	2B
TaDArTAG005947	2B
TaDArTAG002043	2B
TaDArTAG001631	2B
TaDArTAG001642	2B
TaDArTAG001862	2B
TaDArTAG001847	2B
TaDArTAG005965	2B
TaDArTAG007458	2B
TaDArTAG008251	2B
TaDArTAG000375	2B
TaDArTAG007498	2D
TaDArTAG008296	2D
TaDArTAG006134	2D
TaDArTAG007496	2D
TaDArTAG007488	2D
TaDArTAG008295	2D
TaDArTAG008330	2D
TaDArTAG007529	3A
TaDArTAG002234	3A
TaDArTAG006177	3A
TaDArTAG007508	3A
TaDArTAG007533	3A
TaDArTAG007515	3A
TaDArTAG008460	3A
TaDArTAG006183	3A
TaDArTAG002342	3A
TaDArTAG006174	3A
TaDArTAG008464	3A
TaDArTAG007511	3A
TaDArTAG002251	3A
TaDArTAG007514	3A
TaDArTAG002199	3A
TaDArTAG002252	3A
TaDArTAG008453	3A
TaDArTAG008471	3A
TaDArTAG008480	3A
TaDArTAG008482	3A
TaDArTAG007534	3A
TaDArTAG006203	3A
TaDArTAG006217	3A
TaDArTAG007518	3A
TaDArTAG008535	3A
TaDArTAG007516	3A
TaDArTAG002191	3A
TaDArTAG000249	3A
TaDArTAG006190	3A
TaDArTAG002283	3A
TaDArTAG002247	3A
TaDArTAG002183	3A
TaDArTAG007507	3A
TaDArTAG007512	3A
TaDArTAG007530	3A
TaDArTAG002235	3A
TaDArTAG002258	3A
TaDArTAG002435	3A
TaDArTAG002442	3A
TaDArTAG008438	3A
TaDArTAG008503	3A
TaDArTAG008524	3A
TaDArTAG006178	3A
TaDArTAG008437	3A
TaDArTAG006186	3A
TaDArTAG006189	3A
TaDArTAG007504	3A
TaDArTAG007506	3A
TaDArTAG007562	3B
TaDArTAG002730	3B
TaDArTAG002819	3B
TaDArTAG006247	3B
TaDArTAG006254	3B
TaDArTAG002815	3B
TaDArTAG008589	3B
TaDArTAG002597	3B
TaDArTAG008576	3B
TaDArTAG008573	3B
TaDArTAG002704	3B
TaDArTAG002676	3B
TaDArTAG000069	3B
TaDArTAG006294	3B
TaDArTAG000260	3B
TaDArTAG002860	3B
TaDArTAG007339	3B
TaDArTAG002558	3B
TaDArTAG002636	3B
TaDArTAG007549	3B
TaDArTAG002648	3B
TaDArTAG000267	3B
TaDArTAG008544	3B
TaDArTAG002854	3B
TaDArTAG007553	3B
TaDArTAG000265	3B
TaDArTAG000264	3B
TaDArTAG006331	3B
TaDArTAG006285	3B
TaDArTAG007300	3B
TaDArTAG002816	3B
TaDArTAG002634	3B
TaDArTAG006297	3B
TaDArTAG008569	3B
TaDArTAG002573	3B
TaDArTAG002587	3B
TaDArTAG007546	3B
TaDArTAG002817	3B
TaDArTAG007569	3D
TaDArTAG006355	3D
TaDArTAG007581	3D
TaDArTAG006377	3D
TaDArTAG006389	3D
TaDArTAG000536	3D
TaDArTAG006353	3D
TaDArTAG002864	3D
TaDArTAG006387	3D
TaDArTAG002917	3D
TaDArTAG007582	3D
TaDArTAG002998	4A
TaDArTAG003015	4A
TaDArTAG002963	4A
TaDArTAG002928	4A
TaDArTAG007603	4A
TaDArTAG003027	4A
TaDArTAG008803	4A
TaDArTAG000543	4A
TaDArTAG006467	4A
TaDArTAG008728	4A
TaDArTAG007612	4A
TaDArTAG006432	4A
TaDArTAG002993	4A
TaDArTAG007615	4A
TaDArTAG000283	4A
TaDArTAG007593	4A
TaDArTAG006423	4A
TaDArTAG006419	4A
TaDArTAG007592	4A
TaDArTAG006394	4A
TaDArTAG000539	4A
TaDArTAG008763	4A
TaDArTAG000269	4A
TaDArTAG008744	4A
TaDArTAG006447	4A
TaDArTAG006448	4A
TaDArTAG006480	4A
TaDArTAG008795	4A
TaDArTAG006427	4A
TaDArTAG006392	4A
TaDArTAG006433	4A
TaDArTAG007613	4A
TaDArTAG002926	4A
TaDArTAG007588	4A
TaDArTAG006400	4A
TaDArTAG006417	4A
TaDArTAG007611	4A
TaDArTAG000280	4A
TaDArTAG008817	4A
TaDArTAG000279	4A
TaDArTAG008753	4A
TaDArTAG006416	4A
TaDArTAG008946	4B
TaDArTAG008936	4B
TaDArTAG006509	4B
TaDArTAG007663	4B
TaDArTAG008923	4B
TaDArTAG006500	4B
TaDArTAG007664	4B
TaDArTAG007652	4B
TaDArTAG007662	4B
TaDArTAG008913	4B
TaDArTAG008933	4B
TaDArTAG008912	4B
TaDArTAG003171	4B
TaDArTAG008882	4B
TaDArTAG003173	4B
TaDArTAG003207	4B
TaDArTAG008914	4B
TaDArTAG000024	4B
TaDArTAG007640	4B
TaDArTAG007632	4B
TaDArTAG003127	4B
TaDArTAG003219	4B
TaDArTAG007659	4B
TaDArTAG006508	4B
TaDArTAG003225	4B
TaDArTAG008948	4B
TaDArTAG007670	4D
TaDArTAG008953	4D
TaDArTAG006532	4D
TaDArTAG007674	4D
TaDArTAG007683	4D
TaDArTAG007672	4D
TaDArTAG007681	4D
TaDArTAG006643	5A
TaDArTAG009129	5A
TaDArTAG000037	5A
TaDArTAG009139	5A
TaDArTAG006641	5A
TaDArTAG009142	5A
TaDArTAG009095	5A
TaDArTAG007695	5A
TaDArTAG006541	5A
TaDArTAG006560	5A
TaDArTAG006566	5A
TaDArTAG006543	5A
TaDArTAG006542	5A
TaDArTAG003345	5A
TaDArTAG006644	5A
TaDArTAG003336	5A
TaDArTAG009154	5A
TaDArTAG006635	5A
TaDArTAG009137	5A
TaDArTAG006612	5A
TaDArTAG003399	5A
TaDArTAG007705	5A
TaDArTAG003391	5A
TaDArTAG003329	5A
TaDArTAG003370	5A
TaDArTAG006563	5A
TaDArTAG006558	5A
TaDArTAG006562	5A
TaDArTAG003394	5A
TaDArTAG003431	5A
TaDArTAG003314	5A
TaDArTAG009099	5A
TaDArTAG003492	5A
TaDArTAG000550	5A
TaDArTAG006678	5A
TaDArTAG000409	5A
TaDArTAG009115	5A
TaDArTAG009141	5A
TaDArTAG009155	5A
TaDArTAG009114	5A
TaDArTAG000406	5A
TaDArTAG003481	5A
TaDArTAG006546	5A
TaDArTAG000089	5A
TaDArTAG003660	5B
TaDArTAG007312	5B
TaDArTAG000567	5B
TaDArTAG003802	5B
TaDArTAG003803	5B
TaDArTAG003642	5B
TaDArTAG003645	5B
TaDArTAG003640	5B
TaDArTAG003617	5B
TaDArTAG003592	5B
TaDArTAG003561	5B
TaDArTAG003565	5B
TaDArTAG003568	5B
TaDArTAG006700	5B
TaDArTAG003812	5B
TaDArTAG003678	5B
TaDArTAG009197	5B
TaDArTAG003895	5B
TaDArTAG009169	5B
TaDArTAG006777	5B
TaDArTAG006775	5B
TaDArTAG006737	5B
TaDArTAG006762	5B
TaDArTAG006753	5B
TaDArTAG000419	5B
TaDArTAG003700	5B
TaDArTAG006706	5B
TaDArTAG006716	5B
TaDArTAG007323	5B
TaDArTAG007729	5B
TaDArTAG003695	5B
TaDArTAG006714	5B
TaDArTAG006708	5B
TaDArTAG007717	5B
TaDArTAG007725	5B
TaDArTAG006696	5B
TaDArTAG006732	5B
TaDArTAG007727	5B
TaDArTAG003673	5B
TaDArTAG007357	5B
TaDArTAG009158	5B
TaDArTAG006763	5B
TaDArTAG007713	5B
TaDArTAG007719	5B
TaDArTAG006780	5B
TaDArTAG007714	5B
TaDArTAG003671	5B
TaDArTAG009172	5B
TaDArTAG006783	5D
TaDArTAG009253	5D
TaDArTAG007734	5D
TaDArTAG007736	5D
TaDArTAG007731	5D
TaDArTAG009297	5D
TaDArTAG003927	5D
TaDArTAG009227	5D
TaDArTAG009232	5D
TaDArTAG006796	5D
TaDArTAG003934	5D
TaDArTAG003909	5D
TaDArTAG006782	5D
TaDArTAG006804	5D
TaDArTAG003916	5D
TaDArTAG009228	5D
TaDArTAG009258	5D
TaDArTAG009292	5D
TaDArTAG009375	6A
TaDArTAG000176	6A
TaDArTAG007769	6A
TaDArTAG006840	6A
TaDArTAG006874	6A
TaDArTAG006833	6A
TaDArTAG006836	6A
TaDArTAG006839	6A
TaDArTAG006835	6A
TaDArTAG000431	6A
TaDArTAG009403	6A
TaDArTAG006812	6A
TaDArTAG004071	6A
TaDArTAG006875	6A
TaDArTAG004134	6A
TaDArTAG006854	6A
TaDArTAG009350	6A
TaDArTAG006809	6A
TaDArTAG000433	6A
TaDArTAG009404	6A
TaDArTAG000066	6A
TaDArTAG004051	6A
TaDArTAG004053	6A
TaDArTAG004057	6A
TaDArTAG004062	6A
TaDArTAG009401	6A
TaDArTAG004096	6A
TaDArTAG004043	6A
TaDArTAG004052	6A
TaDArTAG006820	6A
TaDArTAG007326	6A
TaDArTAG004099	6A
TaDArTAG004105	6A
TaDArTAG000582	6A
TaDArTAG000313	6A
TaDArTAG009413	6A
TaDArTAG007770	6A
TaDArTAG006843	6A
TaDArTAG006895	6A
TaDArTAG009391	6A
TaDArTAG009408	6A
TaDArTAG000322	6B
TaDArTAG004411	6B
TaDArTAG009481	6B
TaDArTAG006962	6B
TaDArTAG009474	6B
TaDArTAG004399	6B
TaDArTAG000326	6B
TaDArTAG000328	6B
TaDArTAG006970	6B
TaDArTAG000323	6B
TaDArTAG000318	6B
TaDArTAG004487	6B
TaDArTAG000197	6B
TaDArTAG004565	6B
TaDArTAG009486	6B
TaDArTAG004514	6B
TaDArTAG004245	6B
TaDArTAG004518	6B
TaDArTAG004463	6B
TaDArTAG004467	6B
TaDArTAG009443	6B
TaDArTAG004480	6B
TaDArTAG004478	6B
TaDArTAG007313	6B
TaDArTAG007328	6B
TaDArTAG007791	6B
TaDArTAG009497	6B
TaDArTAG009447	6B
TaDArTAG009421	6B
TaDArTAG009571	6D
TaDArTAG007052	6D
TaDArTAG004643	6D
TaDArTAG000448	6D
TaDArTAG009617	6D
TaDArTAG006999	6D
TaDArTAG009606	6D
TaDArTAG009591	6D
TaDArTAG009581	6D
TaDArTAG009545	6D
TaDArTAG009594	6D
TaDArTAG009628	6D
TaDArTAG004919	7A
TaDArTAG004917	7A
TaDArTAG005017	7A
TaDArTAG007056	7A
TaDArTAG004775	7A
TaDArTAG000456	7A
TaDArTAG005079	7A
TaDArTAG000116	7A
TaDArTAG000114	7A
TaDArTAG005061	7A
TaDArTAG007096	7A
TaDArTAG000194	7A
TaDArTAG007078	7A
TaDArTAG009650	7A
TaDArTAG007802	7A
TaDArTAG000453	7A
TaDArTAG007055	7A
TaDArTAG009694	7A
TaDArTAG005125	7A
TaDArTAG004915	7A
TaDArTAG004912	7A
TaDArTAG007115	7A
TaDArTAG007331	7A
TaDArTAG007359	7A
TaDArTAG000451	7A
TaDArTAG000331	7A
TaDArTAG007064	7A
TaDArTAG000167	7A
TaDArTAG007805	7A
TaDArTAG007067	7A
TaDArTAG009651	7A
TaDArTAG009685	7A
TaDArTAG004960	7A
TaDArTAG007149	7A
TaDArTAG009684	7A
TaDArTAG009686	7A
TaDArTAG007187	7B
TaDArTAG005194	7B
TaDArTAG007858	7B
TaDArTAG005229	7B
TaDArTAG007848	7B
TaDArTAG009718	7B
TaDArTAG009745	7B
TaDArTAG005161	7B
TaDArTAG005433	7B
TaDArTAG007179	7B
TaDArTAG007184	7B
TaDArTAG007164	7B
TaDArTAG007171	7B
TaDArTAG009712	7B
TaDArTAG007213	7B
TaDArTAG007857	7B
TaDArTAG005422	7B
TaDArTAG000472	7B
TaDArTAG007182	7B
TaDArTAG007220	7B
TaDArTAG005242	7B
TaDArTAG005474	7B
TaDArTAG007832	7B
TaDArTAG005179	7B
TaDArTAG007168	7B
TaDArTAG009721	7B
TaDArTAG009730	7B
TaDArTAG007862	7D
TaDArTAG007281	7D
TaDArTAG007269	7D
TaDArTAG005557	7D
TaDArTAG007871	7D
TaDArTAG007293	7D
TaDArTAG005565	7D
TaDArTAG005614	7D
TaDArTAG009805	7D
TaDArTAG009846	7D
TaDArTAG005561	7D
TaDArTAG005631	7D
TaDArTAG005581	7D
TaDArTAG007245	7D
TaDArTAG007273	7D
TaDArTAG000074	7D
TaDArTAG007288	7D
